# Supplementary material for: Molecular epidemiology and antimicrobial resistance features of Acinetobacter baumannii clinical isolates from Pakistan
Source: Ann Clin Microbiol Antimicrob. 2020 Jan 15;19:2. doi: 10.1186/s12941-019-0344-7 (PMC6964048; doi:10.1186/s12941-019-0344-7)
Supplement: Supplementary file 2 — Additional file 2: Table S1. Primers used for amplification and sequencing of the blaOXA-51-like and ampC loci in 52 clinical isolates of Acinetobacter baumannii collected in Pakistan between 2013 and 2015. [file 12941_2019_344_MOESM2_ESM.xlsx]

## Sheet: Ab-Pak-all
	Table S1. Primers used for amplification and sequencing of the blaOXA-51-like and ampC loci in 52 clinical isolates of Acinetobacter baumannii collected in Pakistan between 2013 and 2015
	Primer	Sequence 5'-3'	Utilization	PCR code	Expected amplicon size
	oxa-51-like-F1	TCCATACGGCAATTTCAACA	Amplification and sequencing of blaOXA-51-like	1*	1408 bp (ISAba1 not inserted) or 2597 bp (ISAba1 inserted)
	oxa-51-like-R	GGCTTGACGCTGCTTTTTAC	Amplification and sequencing of blaOXA-51-like
	ampC-F	TGATGATGCGTGGTGTAGGT	Amplification and sequencing of ampC	2*	1626 bp (ISAba1 not inserted) or 2815 bp (ISAba1 inserted)
	ampC-R	CGGCTAAATACACAGTGGCA	Amplification and sequencing of ampC
	ISAba1-F1	TGAGAGTCGTCCATGCTTCTT	Sequencing if ISAba1 was inserted
	ISAba1-F2	CGCTGCATACGTCGATAAAA	Sequencing if ISAba1 was inserted
	ISAba1-R1	CTTAACGGGTGAATGGCAAC	Sequencing if ISAba1 was inserted
	ISAba1-R2	CTAAAGCCTTGCCCATCAAG	Sequencing if ISAba1 was inserted
	* The thermal cycling program used for PCRs 1 and 2 consisted of: • Initial denaturation: 94°C for 5 minutes • 30 cycles of ampliﬁcation: Denaturation at 95°C for 20 seconds, annealing at 56°C for 20 seconds, and extension at 72°C for 1 minute and 30 seconds • Final extension: 72°C for 8 minutes
