# Supplementary material for: Molecular epidemiology and antimicrobial resistance features of Acinetobacter baumannii clinical isolates from Pakistan
Source: Ann Clin Microbiol Antimicrob. 2020 Jan 15;19:2. doi: 10.1186/s12941-019-0344-7 (PMC6964048; doi:10.1186/s12941-019-0344-7)
Supplement: Supplementary file 3 — Additional file 3: Table S2. Antimicrobial susceptibility results for 52 clinical isolates of Acinetobacter baumannii collected in Pakistan between 2013 and 2015. [file 12941_2019_344_MOESM3_ESM.xlsx]

## Sheet: Ab-Pak-all
	Table S2. Antimicrobial susceptibility results for 52 clinical isolates of Acinetobacter baumannii collected in Pakistan between 2013 and 20151, 2
	Sample ID	Inhibition zone diameter															MIC
		Penicillin and β-lactamase inhibitor		Cephalosporins				Carbapenem		Aminoglycoside			Fluoroquinolone		Trimethoprim and sulphonamide	Tetracycline		Polymyxin
		SAM	TZP	FEP	CTX	CAZ	CRO	IPM	MEM	GM	AMK	TOB	CIP	LVX	SXT	MIN	DOX	CST	PMB
	Ab-Pak-Lah-01	6	6	6	6	6	6	15	13	6	13	6	6	6	6	10	32	2	0.5
	Ab-Pak-Lah-02	6	6	6	6	6	6	15	14	6	11	6	6	6	6	11	0.25	2	0.5
	Ab-Pak-Lah-03	6	9	6	6	6	6	14	12	6	14	6	6	6	6	11	0.5	2	0.25
	Ab-Pak-Lah-04	6	6	6	6	6	6	18	14	6	11	6	6	6	6	12	0.5	2	1
	Ab-Pak-Lah-06	6	6	6	6	6	6	18	12	6	11	6	6	6	6	12	0.25	2	0.5
	Ab-Pak-Lah-07	6	6	6	6	6	6	15	12	6	11	6	6	6	6	11	0.25	2	0.5
	Ab-Pak-Lah-08	6	8	6	6	6	6	15	11	6	13	6	6	6	6	11	0.5	1	1
	Ab-Pak-Lah-09	6	6	6	6	6	6	17	13	6	11	6	6	6	6	11	0.5	2	0.5
	Ab-Pak-Lah-10	6	6	6	6	6	6	16	13	6	12	6	6	6	6	11	0.5	2	1
	Ab-Pak-Lah-11	6	6	6	6	6	6	18	14	6	11	6	6	6	6	10	0.25	2	0.5
	Ab-Pak-Lah-12	6	6	6	6	6	6	16	14	6	11	6	6	6	6	12	0.25	2	0.5
	Ab-Pak-Lah-13	6	6	6	6	6	6	17	13	6	10	6	6	6	6	12	0.5	2	0.5
	Ab-Pak-Lah-14	6	6	6	6	6	6	16	12	6	13	6	6	6	6	11	0.5	2	0.5
	Ab-Pak-Lah-15	6	6	6	6	6	6	14	11	6	11	6	6	6	6	11	0.5	1	0.5
	Ab-Pak-Lah-16	6	6	6	6	6	6	17	14	6	11	6	6	6	6	12	0.5	1	0.5
	Ab-Pak-Lah-17	6	6	6	6	6	6	15	11	6	14	6	6	6	6	11	0.5	1	0.5
	Ab-Pak-Pesh-01	6	6	6	6	6	6	17	14	6	10	6	6	6	6	19	0.25	1	0.5
	Ab-Pak-Pesh-02	6	11	6	6	6	6	15	13	6	11	6	6	6	6	17	0.5	1	0.5
	Ab-Pak-Pesh-03	6	6	6	6	6	6	15	12	6	13	6	6	6	6	17	64	2	1
	Ab-Pak-Pesh-04	6	6	6	6	6	6	16	12	6	13	6	6	6	6	16	64	2	0.5
	Ab-Pak-Pesh-05	6	6	6	6	6	6	14	11	6	18	6	6	6	6	19	0.25	2	0.5
	Ab-Pak-Pesh-06	6	6	6	6	6	6	17	13	6	11	6	6	6	6	16	32	2	0.5
	Ab-Pak-Pesh-07	6	6	6	6	6	6	15	14	6	11	6	6	6	6	20	0.5	1	0.5
	Ab-Pak-Pesh-08	6	6	6	6	6	6	14	12	6	9	6	6	6	6	17	64	2	0.5
	Ab-Pak-Pesh-09	6	6	6	6	6	6	16	13	6	11	6	6	6	6	19	0.25	2	0.5
	Ab-Pak-Pesh-10	6	9	6	6	6	6	16	12	6	11	6	6	6	6	21	0.5	2	0.5
	Ab-Pak-Pesh-11	6	6	6	6	6	6	17	13	6	11	6	6	6	6	16	32	1	1
	Ab-Pak-Pesh-13	6	6	6	6	6	6	18	13	6	13	6	6	6	6	17	64	2	0.5
	Ab-Pak-Pesh-14	6	6	6	6	6	6	14	11	6	11	6	6	6	6	16	64	2	0.5
	Ab-Pak-Pesh-15	6	6	6	6	6	6	18	12	6	11	6	6	6	6	19	0.25	2	1
	Ab-Pak-Pesh-16	6	6	6	6	6	6	15	11	6	10	6	6	6	6	20	0.25	2	0.5
	Ab-Pak-Pesh-17	6	9	6	6	6	6	14	13	6	11	6	6	6	6	19	0.5	2	0.5
	Ab-Pak-Pesh-18	6	6	6	6	6	6	15	13	6	12	6	6	6	6	18	0.25	1	1
	Ab-Pak-Pesh-19	6	6	6	6	6	6	13	11	6	11	6	6	6	6	16	64	1	0.5
	Ab-Pak-Pesh-20	6	6	6	6	6	6	15	12	6	14	6	6	6	6	19	0.5	2	0.5
	Ab-Pak-Pesh-21	6	6	6	6	6	6	17	13	6	13	6	6	6	6	17	32	2	0.5
	Ab-Pak-Pesh-22	6	6	6	6	6	6	25	14	6	11	6	6	6	6	18	0.5	2	1
	Ab-Pak-Pesh-23	6	6	6	6	6	6	15	12	6	11	6	6	6	6	19	0.5	2	0.5
	Ab-Pak-Pesh-24	6	9	6	6	6	6	15	12	6	9	6	6	6	6	18	0.5	2	0.5
	Ab-Pak-Pesh-25	6	6	6	6	6	6	14	13	6	6	6	6	6	6	9	64	2	0.5
	Ab-Pak-Pesh-26	6	6	6	6	6	6	11	12	6	10	6	6	6	6	20	0.5	2	0.5
	Ab-Pak-Pesh-27	6	6	6	6	6	6	17	14	6	11	6	6	6	6	19	0.5	2	1
	Ab-Pak-Pesh-28	6	6	6	6	6	6	15	13	6	11	6	6	6	6	19	0.5	2	0.5
	Ab-Pak-Pesh-29	6	6	6	6	6	6	14	12	6	13	6	6	6	6	17	64	2	0.5
	Ab-Pak-Pesh-30	6	6	6	6	6	6	17	13	6	13	6	6	6	6	19	0.5	2	0.5
	Ab-Pak-Pesh-31	6	6	6	6	6	6	17	13	6	13	6	6	6	6	17	32	2	1
	Ab-Pak-Pesh-32	6	6	6	6	6	6	15	12	6	14	6	6	6	6	17	64	1	1
	Ab-Pak-Pesh-33	6	6	6	6	6	6	18	12	6	13	6	6	6	6	19	0.25	2	0.5
	Ab-Pak-Pesh-34	6	6	6	6	6	6	15	13	6	12	6	6	6	6	19	0.5	2	0.5
	Ab-Pak-Pesh-35	6	6	6	6	6	6	11	13	6	12	6	6	6	6	18	64	1	0.5
	Ab-Pak-Pesh-36	6	6	6	6	6	6	16	14	6	10	6	6	6	6	16	64	2	0.5
	Ab-Pak-Pesh-37	6	6	6	6	6	6	15	14	6	11	6	6	6	6	19	0.5	2	0.5
	1 MIC, minimum inhibitory concentration; SAM, ampicillin/sulbactam 10/10μg; TZP, piperacillin/tazobactam 100/10μg; FEP, cefepime 30μg; CTX, cefotaxime 30μg; CAZ, ceftazidime 30μg; CRO, ceftriaxone 30μg; IPM, imipenem 10μg; MEM, meropenem 10μg; GM, gentamicin 10μg; AMK, amikacin 30μg; TOB, tobramycin 10μg; CIP, ciprofloxacin 5μg; LVX, levofloxacin 5μg; SXT, trimethoprim/sulfamethoxazole 1.25/23.75…
	2 Bold numbers indicated resistance

## Sheet: Breakpoints
	EUCAST breakpoints
		MIC breakpoints (mg/L)		Zone diameter breakpoints (mm)
		S ≤	R >	S ≥	R <
	Imipenem			24	21
	Meropenem			21	15
	Ciprofloxacin			50	21
	Levofloxacin			23	20
	Amikacin			19	17
	Gentamicin			17	17
	Netilmicin			16	16
	Tobramycin			17	17
	Colistin	2	2
	Trimethoprim-sulfamethoxazole			14	11
	CLSI breakpoints
				Zone diameter breakpoints (mm)
				R	I	S
	Amikacin			≤ 14	15--16	≥ 17
	Ampicillin/Sulbactam			≤ 11	12--14	≥ 15
	Cefepime			≤ 14	15--17	≥ 18
	Cefotaxime			≤ 14	15--22	≥ 23
	Ceftazidime			≤ 14	15--17	≥ 18
	Ceftriaxone			≤ 13	14--20	≥ 21
	Ciprofloxacin			≤ 15	16--20	≥ 21
	Doxycycline			≤ 9	10--12	≥ 13
	Gentamicin			≤ 12	13--14	≥ 15
	Imipenem			≤ 13	14--15	≥ 16
	Meropenem			≤ 13	14--15	≥ 16
	Levofloxacin			≤ 13	14--16	≥ 17
	Minocycline			≤ 12	13--15	≥ 16
	Piperacillin/Tazobactam			≤ 17	18--20	≥ 21
	Tobramycin			≤ 12	13--14	≥ 15
	Trimethoprim/Sulfamethoxazole			≤ 10	11--15	≥ 16
