# Supplementary material for: Molecular epidemiology and antimicrobial resistance features of Acinetobacter baumannii clinical isolates from Pakistan
Source: Ann Clin Microbiol Antimicrob. 2020 Jan 15;19:2. doi: 10.1186/s12941-019-0344-7 (PMC6964048; doi:10.1186/s12941-019-0344-7)
Supplement: Supplementary file 5 — Additional file 5: Table S3. Genome assembly features of 25 clinical isolates of Acinetobacter baumannii collected in Pakistan between 2013 and 2015. [file 12941_2019_344_MOESM5_ESM.xlsx]

## Sheet: Ab-Pak-all
	Table S3. Genome assembly features of 25 clinical isolates of Acinetobacter baumannii collected in Pakistan between 2013 and 2015
	Sample ID	WGS Project	Whole genome sequencing features							Link1
			Assembly #	Genome coverage	Number of contigs	Contigs' range of length (bp)	Contigs' average length (bp)	Total sequence length (bp)	Contig N50 (bp)
	Ab-Pak-Lah-01	QQPR00000000.1	ASM334580v1	15 - 20x	253	204 - 229256	15696	3971087	70979	https://www.ncbi.nlm.nih.gov/assembly/GCF_003345805.1
	Ab-Pak-Lah-04	SMUA00000000.1	ASM435729v1	15 - 20x	498	200 - 147894	8202	4084374	49290	https://www.ncbi.nlm.nih.gov/assembly/GCF_004357295.1/
	Ab-Pak-Lah-08	QQPS00000000.1	ASM334599v1	15 - 20x	421	201 - 134162	9663	4067921	33045	https://www.ncbi.nlm.nih.gov/assembly/GCF_003345995.1
	Ab-Pak-Lah-14	QQPT00000000.1	ASM334596v1	15 - 20x	315	204 - 177498	12956	4080828	50062	https://www.ncbi.nlm.nih.gov/assembly/GCF_003345965.1/
	Ab-Pak-Pesh-01	SMUB00000000.1	ASM435728v1	15 - 20x	421	200 - 111642	9564	4026451	30092	https://www.ncbi.nlm.nih.gov/assembly/GCF_004357285.1/
	Ab-Pak-Pesh-04	SMUC00000000.1	ASM435720v1	15 - 20x	360	205 - 130998	11552	4158554	39669	https://www.ncbi.nlm.nih.gov/assembly/GCF_004357205.1/
	Ab-Pak-Pesh-05	SMUD00000000.1	ASM435718v1	15 - 20x	404	202 - 107611	10106	4082701	31518	https://www.ncbi.nlm.nih.gov/assembly/GCF_004357185.1/
	Ab-Pak-Pesh-06	QQPU00000000.1	ASM334595v1	15 - 20x	316	203 - 137791	12887	4072383	37440	https://www.ncbi.nlm.nih.gov/assembly/GCF_003345955.1/
	Ab-Pak-Pesh-07	QQPV00000000.1	ASM334592v1	15 - 20x	516	200 - 125565	7775	4011679	25997	https://www.ncbi.nlm.nih.gov/assembly/GCF_003345925.1/
	Ab-Pak-Pesh-10	QQPW00000000.1	ASM334591v1	15 - 20x	535	201 - 87456	7635	4084487	24659	https://www.ncbi.nlm.nih.gov/assembly/GCF_003345915.1/
	Ab-Pak-Pesh-11	SMUE00000000.1	ASM435717v1	15 - 20x	333	200 - 130433	12241	4076324	37204	https://www.ncbi.nlm.nih.gov/assembly/GCF_004357175.1/
	Ab-Pak-Pesh-13	SMUF00000000.1	ASM435727v1	15 - 20x	321	200 - 241274	12743	4090652	58066	https://www.ncbi.nlm.nih.gov/assembly/GCF_004357275.1/
	Ab-Pak-Pesh-14	SMUG00000000.1	ASM435712v1	15 - 20x	307	201 - 140394	13290	4080009	60796	https://www.ncbi.nlm.nih.gov/assembly/GCF_004357125.1/
	Ab-Pak-Pesh-16	SMUQ00000000.1	ASM435709v1	15 - 20x	313	202 - 132600	12925	4045612	54815	https://www.ncbi.nlm.nih.gov/assembly/GCF_004357095.1/
	Ab-Pak-Pesh-20	QQPX00000000.1	ASM334584v1	15 - 20x	322	206 - 203561	12615	4061931	59594	https://www.ncbi.nlm.nih.gov/assembly/GCF_003345845.1/
	Ab-Pak-Pesh-22	SMUR00000000.1	ASM435722v1	15 - 20x	349	200 - 229245	11246	3924942	51287	https://www.ncbi.nlm.nih.gov/assembly/GCF_004357225.1/
	Ab-Pak-Pesh-25	QQPY00000000.1	ASM334583v1	15 - 20x	743	201 - 169580	5512	4095629	19037	https://www.ncbi.nlm.nih.gov/assembly/GCF_003345835.1/
	Ab-Pak-Pesh-26	SMUH00000000.1	ASM435721v1	15 - 20x	1343	200 - 77961	3775	5067814	10661	https://www.ncbi.nlm.nih.gov/assembly/GCF_004357215.1/
	Ab-Pak-Pesh-27	SMUI00000000.1	ASM435710v1	15 - 20x	288	201 - 129065	14303	4119284	59218	https://www.ncbi.nlm.nih.gov/assembly/GCF_004357105.1/
	Ab-Pak-Pesh-28	QQPZ00000000.1	ASM334586v1	15 - 20x	428	201 - 93377	9379	4014354	30667	https://www.ncbi.nlm.nih.gov/assembly/GCF_003345865.1/
	Ab-Pak-Pesh-29	SMUJ00000000.1	ASM435708v1	15 - 20x	424	203 - 140119	9583	4063131	38474	https://www.ncbi.nlm.nih.gov/assembly/GCF_004357085.1/
	Ab-Pak-Pesh-31	QQQA00000000.1	ASM334579v1	15 - 20x	319	202 - 143658	12540	4000174	50346	https://www.ncbi.nlm.nih.gov/assembly/GCF_003345795.1/
	Ab-Pak-Pesh-33	QQQB00000000.1	ASM334585v1	15 - 20x	764	201 - 49057	5331	4072886	14004	https://www.ncbi.nlm.nih.gov/assembly/GCF_003345855.1/
	Ab-Pak-Pesh-36	SMUK00000000.1	ASM435707v1	15 - 20x	387	200 - 256740	10283	3979709	95056	https://www.ncbi.nlm.nih.gov/assembly/GCF_004357075.1/
	Ab-Pak-Pesh-37	QQQC00000000.1	ASM334600v1	15 - 20x	417	200 - 203489	10046	4189354	51174	https://www.ncbi.nlm.nih.gov/assembly/GCF_003346005.1/
	1 Genomic data were also stored and made publicly accessible at https://figshare.com/. Data can directly be accessed at https://figshare.com/articles/WGS_Ab_Pak_isolates/11309870.
