# Supplementary material for: Molecular epidemiology and antimicrobial resistance features of Acinetobacter baumannii clinical isolates from Pakistan
Source: Ann Clin Microbiol Antimicrob. 2020 Jan 15;19:2. doi: 10.1186/s12941-019-0344-7 (PMC6964048; doi:10.1186/s12941-019-0344-7)
Supplement: Supplementary file 6 — Additional file 6: Table S4. Plasmid replicon genes in the whole genome sequences of 25 clinical isolates of Acinetobacter baumannii collected in Pakistan between 2013 and 2015. [file 12941_2019_344_MOESM6_ESM.xlsx]

## Sheet: Ab-Pak-all
	Table S4. Plasmid replicon genes in the whole genome sequences of 25 clinical isolates of Acinetobacter baumannii collected in Pakistan between 2013 and 2015
	Sample ID	Plasmid replicon types1																					Others
		GR1	GR2/GR20	GR3	GR4	GR5	GR6	GR7	GR8 / GR23	GR9	GR10	GR11	GR12	GR13	GR14	GR15	GR16	GR17	GR18	GR19	GR21	GR22
	Ab-Pak-Lah-01	­	aci1	­	­	­	­	­	aci9	­	­	­	­	­	­	­	­	­	­	­	­	­	­
	Ab-Pak-Lah-04	­	Partial	­	­	­	aci6	­	aci9	­	­	­	­	­	­	­	­	­	­	­	­	­	­
	Ab-Pak-Lah-08	­	Partial	­	­	­	aci6	Partial	aci9	­	­	­	­	­	­	­	­	­	­	­	­	­	­
	Ab-Pak-Lah-14	­	Partial	­	­	­	­	­	aci9	­	­	­	­	­	acip4AYE	­	­	­	­	­	­	­	pRAY*
	Ab-Pak-Pesh-01	­	­	­	aci252	­	aci6	­	­	­	­	­	acip2ABSDF	­	­	­	­	­	­	­	­	­	­
	Ab-Pak-Pesh-04	­	aci1	Partial	­	­	­	­	­	­	­	­	­	­	­	­	­	­	­	­	­	­	­
	Ab-Pak-Pesh-05	­	­	­	Partial	­	­	­	aci9	­	­	­	­	­	Partial	­	­	­	­	­	­	­	pRAY*
	Ab-Pak-Pesh-06	­	aci2	­	­	­	­	­	aci9	­	­	­	­	­	­	­	­	­	­	­	­	­	­
	Ab-Pak-Pesh-07	­	­	­	aci252	­	aci6	­	­	­	­	­	acip2ABSDF	­	­	­	­	­	­	­	­	­	­
	Ab-Pak-Pesh-10	­	aci1	­	­	­	aci6	­	­	­	­	­	­	­	­	­	­	­	­	­	­	­	­
	Ab-Pak-Pesh-11	­	aci2	­	­	­	­	Partial	aci9	­	­	­	­	­	­	­	­	­	­	­	­	­	­
	Ab-Pak-Pesh-13	­	aci2	­	­	­	­	­	aci9	­	­	­	­	­	­	­	­	­	­	­	­	­	­
	Ab-Pak-Pesh-14	­	aci1	­	aci4	­	aci6	Partial	­	­	­	­	Partial	­	acip4AYE	­	­	­	­	­	­	­	­
	Ab-Pak-Pesh-16	­	aci1	­	­	­	aci6	­	­	­	­	­	­	­	­	­	­	­	­	­	­	­	­
	Ab-Pak-Pesh-20	­	aci1	­	­	­	­	aci243	­	­	­	­	acip2ABSDF	­	­	­	­	­	­	­	­	­	­
	Ab-Pak-Pesh-22	­	­	­	­	­	­	­	aci9	­	­	­	­	­	­	­	­	­	­	­	­	­	­
	Ab-Pak-Pesh-25	­	aci1	­	­	­	aci6	­	aci9	­	­	­	­	­	­	­	­	­	­	­	­	­	­
	Ab-Pak-Pesh-26	­	aci1	­	­	­	aci6	­	aci9	­	­	­	­	­	­	­	­	­	­	­	­	­	pRAY*
	Ab-Pak-Pesh-27	­	aci1	­	­	­	aci6	aci243	­	­	­	­	acip2ABSDF	­	­	­	­	­	­	­	­	­	­
	Ab-Pak-Pesh-28	­	­	­	aci252	­	aci6	­	­	­	­	­	acip2ABSDF	­	­	­	­	­	­	­	­	­	­
	Ab-Pak-Pesh-29	­	aci1	­	aci4	­	aci6	­	­	­	­	­	­	­	acip4AYE	­	­	­	­	­	­	­	­
	Ab-Pak-Pesh-31	­	aci1	Partial	­	­	aci6	­	­	­	­	­	­	­	­	­	­	­	­	­	­	­	­
	Ab-Pak-Pesh-33	­	aci1	­	­	­	aci6	­	­	­	­	­	Partial	­	­	­	­	­	­	­	­	­	­
	Ab-Pak-Pesh-36	­	aci1	Partial	­	­	aci6	­	­	­	­	­	­	­	­	­	­	­	­	­	­	­	­
	Ab-Pak-Pesh-37	­	Partial	­	­	­	aci6	Partial	aci9	­	­	­	­	­	­	­	­	­	­	­	­	­	pRAY*
	1 According to the groups described by Bertini A, Poirel L, Mugnier PD, Villa L, Nordmann P, Carattoli A. 2010. Characterization and PCR-based replicon typing of resistance plasmids in Acinetobacter baumannii. Antimicrob Agents Chemother 54:4168–77; Lean SS and Yeo CC. 2017. Small, enigmatic plasmids of the nosocomial pathogen, Acinetobacter baumannii: Good, bad, who Knows? Front. Microbiol. 8: 1…
	2 Showing 91% nucleotide identity to aci4 (GenBank: GU978998.1)
	3 Showing 58% nucleotide identity to acip3ABSDF (GenBank: CU468233.1)
