# Supplementary material for: Molecular epidemiology and antimicrobial resistance features of Acinetobacter baumannii clinical isolates from Pakistan
Source: Ann Clin Microbiol Antimicrob. 2020 Jan 15;19:2. doi: 10.1186/s12941-019-0344-7 (PMC6964048; doi:10.1186/s12941-019-0344-7)
Supplement: Supplementary file 7 — Additional file 7: Table S5. Acquired antimicrobial resistance genes retrived from the whole genome sequences of 25 clinical isolates of Acinetobacter baumannii collected in Pakistan between 2013 and 2015. [file 12941_2019_344_MOESM7_ESM.xlsx]

## Sheet: Ab-Pak-all
	Table S5. Acquired antimicrobial resistance genes retrived from the whole genome sequences of 25 clinical isolates of Acinetobacter baumannii collected in Pakistan between 2013 and 20151
	Sample ID	Acquired antimicrobial resistance genes
		Aminoglycoside genes	Beta-lactam	Colistin	Fluoroquinolone	Fosfomycin	Fusidic Acid	Glycopeptide	MLS2	Nitroimidazole	Oxazolidinone	Phenicol	Rifampicin	Sulphonamide	Tetracycline	Trimethoprim
	Ab-Pak-Lah-01	aacC1, aadA1, strA, strB, aphA1b	blaOXA-23, blaTEM	­	­	­	­	­	­	­	­	­	­	sul1	tet(B)	­
	Ab-Pak-Lah-04	aacC1, strA, strB, aphA6a, aphA6b	blaOXA-23, blaPER-1	­	­	­	­	­	­	­	­	­	­	sul2	­	­
	Ab-Pak-Lah-08	aacC1, strA, strB, aphA6a, aphA6b	blaOXA-23, blaPER-1	­	­	­	­	­	­	­	­	­	­	sul2	­	­
	Ab-Pak-Lah-14	aadB, strA, strB	blaOXA-23	-	-	-	-	-	msr(E), mph(E)	-	-	floR	­	sul2	­	­
	Ab-Pak-Pesh-01	aacA4, aphA6a	blaOXA-23, blaGES-11	-	x4	-	-	-	msr(E), mph(E)	-	-	­	­	sul1	­	dfrA7
	Ab-Pak-Pesh-04	aacC2, strA, strB, armA	blaOXA-23, blaPER-7	-	-	-	-	-	msr(E), mph(E)	-	-	cmlA5	arr-2	sul1, sul2	tet(B)	­
	Ab-Pak-Pesh-05	aadB, strA, strB	blaOXA-23	-	-	-	-	-	msr(E), mph(E)	-	-	floR	­	sul2	­	­
	Ab-Pak-Pesh-06	strA, strB, aphA6a	blaOXA-23, ampC-83	-	-	-	-	-	msr(E), mph(E)	-	-	­	­	­	tet(B)	­
	Ab-Pak-Pesh-07	aacA4, aphA6a	blaOXA-23, blaGES-11	-	x4	-	-	-	msr(E), mph(E)	-	-	­	­	sul1	­	dfrA7
	Ab-Pak-Pesh-10	aacC1, strA, strB, aphA6a	blaOXA-23	-	-	-	-	-	-	-	-	­	­	sul2	­	­
	Ab-Pak-Pesh-11	strA, strB, aphA6a	blaOXA-23, ampC-83	-	-	-	-	-	msr(E), mph(E)	-	-	­	­	­	tet(B)	­
	Ab-Pak-Pesh-13	strA, strB, aphA6a	blaOXA-23, ampC-83	-	-	-	-	-	msr(E), mph(E)	-	-	­	­	­	tet(B)	­
	Ab-Pak-Pesh-14	aacC1, aadA1, strB, aphA1b, aphA6a	blaOXA-23	-	-	-	-	-	­	-	-	­	­	sul1, sul2	tet(B)	dfrA1
	Ab-Pak-Pesh-16	aacC1, strA, strB, aphA6a, aphA6b	blaOXA-23, blaPER-1	-	-	-	-	-	-	-	-	­	­	sul2	­	­
	Ab-Pak-Pesh-20	aacC1, aadA1, aphA1b, aphA6a	blaOXA-23, blaTEM-1D, ampC3	-	-	-	-	-	msr(E), mph(E)	-	-	catA1	­	sul1	tet(A)	­
	Ab-Pak-Pesh-22	aacC1, aadA1, strB, aphA1b, aphA6a	blaTEM-1D	-	-	-	-	-	­	-	-	­	­	sul1	tet(39)	­
	Ab-Pak-Pesh-25	aacC1, strA, strB, aphA6b	blaOXA-23, blaPER-1	-	-	-	-	-	-	-	-	­	­	sul2	­	­
	Ab-Pak-Pesh-26	aacC1, aadB, strA, strB, aphA6a	blaOXA-23, blaPER-1	-	-	-	-	-	msr(E), mph(E)	-	-	floR	­	sul2	­	­
	Ab-Pak-Pesh-27	aacC1, aadA1, aphA1b, aphA6a	blaOXA-23, blaTEM-1D, ampC3	-	-	-	-	-	msr(E), mph(E)	-	-	catA1	­	sul1	tet(A)	­
	Ab-Pak-Pesh-28	aacA4, aphA6a	blaOXA-23, blaGES-11	-	x4	-	-	-	msr(E), mph(E)	-	-	­	­	sul1	­	dfrA7
	Ab-Pak-Pesh-29	aacC1, aadA1, strB, aphA1b, aphA6a	blaOXA-23	-	-	-	-	-	­	-	-	­	­	sul1, sul2	tet(B)	dfrA1
	Ab-Pak-Pesh-31	strA, strB, aphA1b, aphA6a, armA	blaOXA-23, blaTEM-1D	-	-	-	-	-	msr(E), mph(E)	-	-	­	­	sul2	tet(B)	­
	Ab-Pak-Pesh-33	aacC1, strA, strB, aphA6a	blaOXA-23	-	-	-	-	-	-	-	-	­	­	sul2	­	­
	Ab-Pak-Pesh-36	aacA4, aadA1, strA, strB, aphA1b, aphA6a, armA	blaOXA-23, blaTEM-1D	-	x4	-	-	-	msr(E), mph(E)	-	-	catB8	­	sul1	tet(B)	­
	Ab-Pak-Pesh-37	aadB, strA, strB, aphA6a	blaOXA-23	-	-	-	-	-	msr(E), mph(E)	-	-	floR	­	sul2	­	­
	1 Acquired antimicrobial resistance genes were detected using the ResFinder service hosted by the Center for Genomic Epidemiology in Denmark and validated manually. An overview of the ResFinder 3.2 database of genes can be found at https://cge.cbs.dtu.dk/services/ResFinder/database.php (last accessed 20.09.2019).
	2 MLS stands for Macrolide, Lincosamide and Streptogramin B.
	3 Carried in addition to the intrinsic ampC genes.
	4 The ResFinder search engine incorrectly recognized aacA4 (aminoglycoside resistance gene) as a gene conferring co-resistance to fluoroquinolones.
